# Supplementary material for: Faecalibacterium prausnitzii increases following fecal microbiota transplantation in recurrent Clostridioides difficile infection
Source: PLoS One. 2021 Apr 9;16(4):e0249861. doi: 10.1371/journal.pone.0249861 (PMC8034738; doi:10.1371/journal.pone.0249861)
Supplement: S1 File — (XLSX) [file pone.0249861.s002.xlsx]

## Sheet: Blad1
Study_specific_ID	Sex	Number_of_recurrences_before_FMT	Treatment_for_the_last_recurrence_before_FMT_	Patient_fulfilled_inclusion_criterias	F_Prausnitzii_(fold_change_log_two)_donor	F_Prausnitzii_(Fold_Change_Log_two)_Before_FMT	Before_FMT_sample_included_in_analysis	Before_FMT_Motivation_for_exclusion	Days_between_FMT_and_sampling_at_two_weeks	F_Prausnitzii_(Fold_Change_Log_two)_two_Weeks_after_FMT	Two_weeks_after_FMT_sample_included_in_analysis	Two_weeks_after_FMT_sample_Motivation_for_exclusion	Days_between_FMT_and_sampling_at_two-four_months_after_FMT	F_Prausnitzii_(Fold_Change_Log_two)_two-four_Months_after_FMT	Two_months_after_FMT_sample_included_in_analysis	Two_months_after_FMT_sample_Motivation_for_exclusion	Diarrhea_at_two_weeks_post_FMT	Criteria_B_Recurrence_of_Diarrhea_Within_two_Months_Post_FMT	Responder_	Antibitotics_after_FMT	Name_of_antibiotic_treatment	CDI_Antibiotics_prior_to_two_week_samples
1	Female	2	Vancomycin	Yes	-0.673981	-16.891	Yes	NA	12	Missing sample	NA		59	-2.8818	Yes		No	No	Yes	No		No
11	Female	2	Vancomycin	Yes	2.8264	Missing sample	NA	NA	18	1.00111	Yes		70	-0.362857	Yes		No	No	Yes	No		No
12	Male	1	Vancomycin	Yes	2.8264	-18.2249	Yes	NA	16	-0.997391	Yes		105	-0.437773	Yes		No	No	Yes	No		No
13	Male	2	Vancomycin	Yes	2.8264	-14.448	Yes	NA	23	-0.0776123	No	Sampled outside predefined time interval	76	-0.778308	Yes		No	No	Yes	No		No
15	Male	3	Vancomycin	Yes	Missing Sample	-16.7845	Yes	NA	14	-0.211167	Yes		102	-0.383942	Yes		No	No	Yes	No		No
16	Female	3	Vancomycin	Yes	Missing Sample	-15.0876	Yes	NA	15	-0.493409	Yes		116	-2.51491	Yes		No	No	Yes	No		No
17	Male	3	Vancomycin	Yes	-1.32682	-17.4031	Yes	NA	12	-1.56424	Yes		116	-0.446963	Yes		No	No	Yes	No		No
19	Female	2	Vancomycin	Yes	-1.32682	-7.74249	Yes	NA	13	-5.76577	Yes		72	-3.00311	Yes		No	No	Yes	No		No
20	Male	4	Vancomycin	Yes	Missing Sample	-8.60816	Yes	NA	12	-0.150578	Yes		19	0.302589	No	Sampled outside predefined time interval	No	No	Yes	No		No
2	Male	4	Vancomycin	Yes	0.53468	Missing sample	NA	NA	14	0.786053	Yes		65	-0.336298	Yes		No	No	Yes	No		No
4	Female	2	Vancomycin	Yes	2.03172	Missing sample	NA	NA	14	-2.62645	Yes		60	-13.8671	Yes		No	No	Yes	No		No
5	Male	2	Vancomycin	Yes	0.371244	-18.5834	Yes	NA	15	-0.000629	Yes		75	0.731464	Yes		No	No	Yes	No		No
6	Male	4	Vancomycin	Yes	2.20539	Missing sample	NA	NA	30	-17.3175	No	Sampled outside predefined time interval	58	1.26604	Yes		No	No	Yes	No		No
7	Female	3	Vancomycin	Yes	2.20539	-18.8902	Yes	NA	12	1.25784	Yes		59	-0.0192547	Yes		No	No	Yes	No		No
8	Female	2	Vancomycin	Yes	2.20539	Missing sample	NA	NA	13	-9.02621	Yes		67	-2.10057	Yes		No	No	Yes	No		No
10	Female	1	Vancomycin	Yes	-0.673981	0.442143	Yes	NA	16	-4.75192	Yes			Missing sample	NA		No	No	Yes	Yes	Bensyl PC; Ekvacellin	No
14	Male	2	Vancomycin	Yes	Missing Sample	Missing sample	NA	NA	18	-1.34094	Yes		70	-2.1397	Yes		No	No	Yes	No		No
9	Female	4	Vancomycin	Yes	1.37242	-13.2285	Yes	NA	23	-15.2534	No	Patient recieved antibiotics after FMT and before sampling	41	-0.116014	No	Patient recieved CDI antibiotics after FMT and before sampling	Yes	No	No	Yes	Vancomycin + Dificlir	Yes
18	Female	2	Vancomycin	Yes	Missing sample	-12.1146	Yes	NA	19	-11.7791	No	Patient recieved antibiotics after FMT and before sampling	46	-3.8964	No	Patient recieved CDI antibiotics after FMT and before sampling	No	Yes	No	Yes	Vancomycin	Yes
21	Female	2	Vancomycin	Yes	Missing sample	-19.1935	Yes	NA	14	-9.12893	No	Patient recieved antibiotics after FMT and before sampling	59	-7.04329	No	Patient recieved CDI antibiotics after FMT and before sampling	Yes	No	No	Yes	Dificlir	Yes
3	Male	2	Vancomycin	Yes	0.310445	-13.9758	Yes	NA	21	-17.0288	No	Patient recieved antibiotics after FMT and before sampling	51	-17.1109	No	Patient recieved CDI antibiotics after FMT and before sampling	No	Yes	No	Yes	Vancomycin	Yes
